# Supplementary material for: Eutrophication and predator presence overrule the effects of temperature on mosquito survival and development
Source: PLoS Negl Trop Dis. 2018 Mar 26;12(3):e0006354. doi: 10.1371/journal.pntd.0006354 (PMC5898759; doi:10.1371/journal.pntd.0006354)
Supplement: S2 Text — (XLSX) [file pntd.0006354.s008.xlsx]

## Sheet: Figure 1
	Data figure 1			Temperature	No Predation	SE		With Predation	SE
			Temp 1	22.5	28.2857	6.9169		13.4286	4.28651
			Temp 2	25.1	24.4286	7.75781		13.1429	5.10102
			Temp 3	27.9	23.2857	6.58177		16.4286	4.05238

## Sheet: Figure 2
Culex							Chironomids
	Temperature (C)	With Nutrients	SE	No Nutrients	SE			Temperature (C)	With Nutrients	SE	No Nutrients	SE
	22.1	68.1728	14.8503	20.9569	10.7089			22.1	14.3333	4.93522	12.7333	2.93106
	24.1	74.5029	6.2171	31.4704	11.5521			24.1	45	9.7591	23.8667	8.51769
	26.1	57.4706	14.09	21.999	5.90087			26.1	23.2	15.5603	16.4667	3.10941
	26.8	54.3112	10.8852	7.27509	2.86035			26.8	25.6	11.1848	13.1333	5.29394

## Sheet: Sheet3
	Temperature	No Nutrients fem rate	SE		With Nutrients fem rate	SE
	22.1	0.0225285	0.000947476		0.0290537	0.000986837
	24.1	0.0252777	0.00195804		0.0306456	0.00142786
	26.1	0.0248492	0.000850969		0.0311443	0.00163187
	26.8	0.0228104	0.000670218		0.0310866	0.000987741
	Temperature	No Nutrients male rate	SE		With Nutrients male rate	SE
	22.1	0.0290537	0.00137246		0.0314661	0.00134616
	24.1	0.0306456	0.00159916		0.0310154	0.00118481
	26.1	0.0311443	0.00111303		0.0338857	0.000761134
	26.8	0.0310866	0.00223015		0.0315902	0.00129575
	Temperature	No Nutrients Chironomids rate	SE		With Nutrients chironomics rate	SE
	22.1	0.0309449	0.00500017		0.0271662	0.00128847
	24.1	0.0337576	0.00282853		0.0279674	0.00243795
	26.1	0.0257973	0.00497067		0.0334179	0.00329791
	26.8	0.0318451	0.00521309		0.0260434	0.0025209

## Sheet: Supplemental figure 1
Chlorophyll concentrations
	Temperature (C)	No nutrients	SE	With Nutrients	SE
	22.0833	0.0457222	0.0128971	0.0892778	0.0282263
	24.1333	0.0298333	0.0036976	0.0842778	0.0168205
	26.1833	0.0408	0.0175126	0.123083	0.0377298
	26.6667	0.047	0.0147141	0.053	0.0097635

## Sheet: Supplemental figure 2
Nr culex emerged	Nr of Chironomids emerged	EC
65	22	-90.8
137	49	-141.7
103	64	-66
117	133	-96.1
16	57	-63.1
76	254	-124.9
7	83	-9.1
26	24	-118.1
93	61	-60.5
110	63	-137.2
140	150	-54
93	194	-109
12	52	-63.6
90	16	-114.6
11	1	-60.7
115	9	-114.7
92	37	-68.1
242	6	-118.5
22	11	-21.5
126	158	-121
36	4	-63
25	50	-9.3
60	47	-56.5
190	142	-105.6
3	34	-91.8
116	5	-161
72	96	-70.9
57	33	-131.4
28	35	-64.1
		-112.8
0		-72.9
115		-118.4
9		-97.1
		-72.7
80		-68.7
173		-162
55		-76.1
123		-134.9
7		-44.1
28		-109.4
80		-66.7
15		-137.5
2		-107.7
181		-137.8
17		-121.5
26		-132.2
17		-98.5
16		-77.9

## Sheet: Supplemental figure 3
		fraction surviving
		CONTROL				NOTONECTA				DRAGONFLY LARVAE
	Initial no	day 1	day 2	day 3
	10	1	1	1		1	0	0		1	0.1	0.2
	10	1	1	1		1	0	0		1	0.1	0.1
	10	1	0.9	0.8		1	0.4	0.1		1	0.8	0.7
	20	1	0.9	0.8		1	0.425	0.1		1	0.6	0.25
	20	1	0.875	0.825		1	0.475	0.25		1	0.525	0.25
	20	1	0.825	0.875		1	0.725	0.525		1	0.825	0.7
	40	1	0.95	0.85		1	0.3	0.1		1	0.65	0.5
	40	1	1	1		1	0.6	0.2		1	0.75	0.95
	40	1	1	0.9		1	0.6	0.25		1	0.2	0.1
